# Supplementary material for: Nitrate Modulates Lateral Root Formation by Regulating the Auxin Response and Transport in Rice
Source: Genes (Basel). 2021 Jun 1;12(6):850. doi: 10.3390/genes12060850 (PMC8229813; doi:10.3390/genes12060850)
Supplement: Supplementary file 1 [file genes-12-00850-s001.zip]

Archive with 1 entries (1 files):
- Supplemental data-Manuscript with track.pdf
